# Supplementary material for: Differentially Expressed miRNAs and mRNAs in Regenerated Scales of Rainbow Trout (Oncorhynchus mykiss) under Salinity Acclimation
Source: Animals (Basel). 2022 May 14;12(10):1265. doi: 10.3390/ani12101265 (PMC9137548; doi:10.3390/ani12101265)
Supplement: Supplementary file 1 [file animals-12-01265-s001.zip]

Archive with 1 entries (1 files):
- animals-1660431-supplementary.pdf
